# Supplementary material for: Alternative splicing of FBP-interacting repressor coordinates c-Myc, P27Kip1/cyclinE and Ku86/XRCC5 expression as a molecular sensor for bleomycin-induced DNA damage pathway
Source: Oncotarget. 2013 Dec 21;5(9):2404–17. doi: 10.18632/oncotarget.1650 (PMC4058014; doi:10.18632/oncotarget.1650)
Supplement: Supplementary file 2 [file oncotarget-05-2404-s002.xlsx]

## Sheet: Supp Table 1
Supplementary Table 1. Potent Ku86/XRCC5-binding proteins.
+ indicated proteins that were co-immunoprecipitated with FIR.
Proteins indicated by bold letters were confirmed by western blot.
PARP1, DNA-PKcs(PIKK), DDX17 are potent Ku86-binding proteins.
FBP	-	-	+	+	Transcriptional factor
TRRAP(PIKK)	+	+	-	-	Transcriptional factor
Filamin A	+	+	-	-	DNA damage related cytoskelton protein
PP1	-	-	+	+	Protein phosphatase
SAP155	+	-	+	+	Splicing factor
IGF2BP1/IMP1	-	-	+	+	RNA stabilizer
/CDR-BP
PARP1	+	+	-	-	DNA repair, NHEJ (accurate)
DNA-PKcs (PIKK)	+	-	-	-	DNA repair, NHEJ (accurate), PIKKs
DDX17	-	-	+	+	DEAD box protein, RNA Nuclear export
DDX5 (Dbp5)	-	-	+	+	DEAD box protein, RNA Nuclear export
DDX24	+	+	-	-	DEAD box protein, RNA Nuclear export
DDX31	+	+	-	-	DEAD box protein, RNA Nuclear export
DDX50	+	+	-	-	DEAD box protein, RNA Nuclear export
DDX54	+	+	-	-	DEAD box protein, RNA Nuclear export

## Sheet: Supp Table 2
Supplementary Table 2. Antibodies lists used in this study.
Primary antibodies	Company	catalog#	use
anti-c-Myc (9E10)	Santa Cruz Biotechnology Inc.(Santa Cruz,CA)	sc-40	WB,IP,IF,IHC,ELISA
anti-FBP	Gift from Dr D Levens		WB,IF,FC
anti-FIR (Total FIRs 6B4)	see Materials and Methods		WB,IF,FC
anti-FIR (Polyclonal E23)	Santa Cruz Biotechnology Inc.(Santa Cruz,CA)	sc-133583	WB,IP,ELISA
anti-SAP130	Novus Biologicals(USA,CO)	NB100-1077	ELISA,WB
anti-SAP155	MBL (Nagoya,Japan)	D221-3	WB,IP
anti-P27Kip1	BD Transduction Laboratories (Tokyo,Japan)	610241	WB,IP
anti-cyclinE	Santa Cruz Biotechnology Inc.(Santa Cruz,CA)	sc-247	WB
anti-cdk2	Santa Cruz Biotechnology Inc.(Santa Cruz,CA)	sc-163	WB,IP,IF,ELISA
anti-DNA-PKcs	BD biosciences	556456	WB,IP
anti-Ku86	Bio Matrix Research	BMR00445	WB,IP,ICC,FC
anti-Ku70	Santa Cruz Biotechnology Inc.(Santa Cruz,CA)	sc-12729	WB,IP,IF
anti-phospho Erk1/2	Cell signaling Technology Inc.(Danvers,MA)	#4370	WB,IP,IHC,IF,FC
PARP-1	Santa Cruz Biotechnology Inc.(Santa Cruz,CA)	sc-8007	WB,IP,IF,ELISA
RAS	Merck Millipore (upstate, USA)	#05-516	WB,IP,IHC,FC,ELISA
BAX	abcam(Tokyo,Japan)	ab7977	IP,WB,IHC
anti-TFIIH/P89	Santa Cruz Biotechnology Inc.(Santa Cruz,CA)	sc-293	WB,IP,IF
anti-gammaH2AX	abcam (Tokyo, Japan)	ab2893	WB,IP,IF,IHC
β-actin	Santa Cruz Biotechnology Inc.(Santa Cruz,CA)	sc-1615	WB,IP,IF,FC
Secondary antibodies	Company
α-rabbit/HRP	ECL (amersham Pharmacia)
α-mouse /HRP	DAKO (Tokyo, Japan)
α-goat /HRP	Molecular Probes, Invitrogen (Tokyo, Japan)
	IF:immunofluorescence

## Sheet: Supp Table 3
Supplementary Table 3. siRNAs used in this study.
Oligo Name	Name	siRNA ID	Sequence:(5'-3')	size
Hs_XRCC5_9411_s Hs_XRCC5_9411_as	Ku86 (XRCC5)	SASI_Hs01_00099411	5'rCrCUUrCrArArGrArGrArArArGUrGrGrArATT 5'UUrCrCrArCUUUrCUrCUUrGrArArGrGTT	21 21
Hs_XRCC5_9412_s Hs_XRCC5_9412_as	Ku86 (XRCC5)	SASI_Hs01_00099412	5'rCrGrArGUrArArCrCrArGrCUrCrAUrArArATT 5'UUUrAUrGrArGrCUrGrGUUrArCUrCrGTT	21 21
Hs_XRCC6_0122_s Hs_XRCC6_0122_as	Ku70 (XRCC6)	SASI_Hs01_00070122	5'rGrArCrAUrGrAUrGrGrGrCrCrArCrGrGrAUTT 5'rAUrCrCrGUrGrGrCrCrCrAUrCrAUrGUrCTT	21 21
Hs_XRCC6_1917_s Hs_XRCC6_1917_as	Ku70 (XRCC6)	SASI_Hs02_00331917	5'rGUUrCUrAUrGrGUrArCrCrGrArGrArArATT 5'UUUrCUrCrGrGUrArCrCrAUrArGrArArCTT	21 21
Hs_SF3B1-1_s Hs_SF3B1-1_as	SAP155	SASI_Hs01_00076712	5'rCrGrArGUUUrGrCUUrGrGUrCrArGrArATT 5'UUrCUrGrArCrCrArArGrCrArArArCUrCrGTT	21 21
Hs-FIR-4467-s Hs-FIR-4467-as	FIR	SASI_Hs01_00104467	5'rCrArGUrGrAUrGrGUUrCUrGrCrGrCrArATT 5'UUrGrCrGrCrArGrArArCrCrAUrCrArCUrGTT	21 21
